# Supplementary material for: Effects of the Fibrous Root of Polygonatum cyrtonema Hua on Growth Performance, Meat Quality, Immunity, Antioxidant Capacity, and Intestinal Morphology of White-Feathered Broilers
Source: Antibiotics (Basel). 2023 Nov 15;12(11):1627. doi: 10.3390/antibiotics12111627 (PMC10669470; doi:10.3390/antibiotics12111627)
Supplement: Supplementary file 1 [file antibiotics-12-01627-s001.zip]

Archive with 1 entries (1 files):
- antibiotics-2656080-supplementary.pdf
